# Supplementary material for: Three-dimensional quantum Griffiths singularity in bulk iron-pnictide superconductors
Source: Natl Sci Rev. 2024 Jun 25;11(12):nwae220. doi: 10.1093/nsr/nwae220 (PMC11562829; doi:10.1093/nsr/nwae220)
Supplement: nwae220_Supplemental_File [file nwae220_supplemental_file.zip]

Archive with 1 entries (1 files):
- My EndNote Library.enl
